# Supplementary material for: Metabolomics Profiling Reveals the Role of PEDF in Triple-Negative Breast Cancer Cell MDA-MB-231 under Glycaemic Loading
Source: Pharmaceutics. 2023 Feb 6;15(2):543. doi: 10.3390/pharmaceutics15020543 (PMC9962752; doi:10.3390/pharmaceutics15020543)
Supplement: Supplementary file 1 [file pharmaceutics-15-00543-s001.zip]

Archive with 1 entries (1 files):
- pharmaceutics-2180790-supplementary.pdf
